# Supplementary material for: Genetic diversity and population structure of pigeonpea (Cajanus cajan [L.] Millspaugh) landraces grown in Benin revealed by Genotyping-By-Sequencing
Source: PLoS One. 2022 Jul 20;17(7):e0271565. doi: 10.1371/journal.pone.0271565 (PMC9299330; doi:10.1371/journal.pone.0271565)
Supplement: S1 Table — (XLSX) [file pone.0271565.s001.xlsx]

## Sheet: Feuil1
Table S1. List of pigeonpea genotypes with corresponding codes and collection sites (District and Village)
N°	Codes	Districts	Villages
1	kk2	Aplahoué	Dékpo
2	kk5	Aplahoué	Hélétoumey
3	kk6	Aplahoué	Hélétoumey
4	kk38	Aplahoué	Djowé
5	kk29	Aplahoué	Atomey-Kpodji
6	kk8	Aplahoué	Hélétoumey
7	kk10	Aplahoué	Djowé
8	kk44	Covè	Hounsso
9	kk14	Dassa-Zoumè	Soclogbo
10	kk25	Dassa-Zoumè	Ayétédjou
11	kk31	Dassa-Zoumè	Ayétédjou
12	kk26	Dassa-Zoumè	Ayétédjou
13	kk1	Dassa-Zoumè	Ayétédjou
14	kk9	Dassa-Zoumè	Ayétédjou
15	kk50	Djidja	Gbihoungon
16	kk17	Djidja	Monsourou
17	kk27	Djidja	Gbihoungon
18	kk11	Djidja	Monsourou
19	kk28	Kétou	Adaklamè-Dénou
20	kk19	Kétou	Oké-Ola
21	kk3	Kétou	Oké-Ola
22	kk24	Kétou	Oké-Ola
23	kk33	Klouékanmè	Toimey
24	kk35	Klouékanmè	Toimey
25	kk12	Klouékanmè	Lanta
26	kk39	Klouékanmè	Lanta
27	kk34	Lalo	Fangnonhoué
28	kk23	Ouèssè	N'gbèhouédo
29	kk16	Ouèssè	N'gbèhouédo
30	kk22	Ouèssè	Olata
31	kk32	Ouèssè	Kèmon
32	kk36	Pobè	Towé
33	kk15	Pobè	Towé
34	kk21	Pobè	Chaffou
35	kk13	Pobè	Oké-Odja
36	kk30	Pobè	Towé
37	kk4	Savalou	Kpakpassa
38	kk18	Savalou	Kpakpassa
39	kk20	Savè	Katakou
40	kk7	Savè	Ferme Gbagba
41	kk37	Zakpota	Kèmondji
42	kk41	Zakpota	Kèmondji
43	kk43	Zakpota	Sohoungo
44	kk47	Zangnannado	Hèlontèdji
45	kk40	Zangnannado	Gossoé
46	kk45	Zangnannado	Hèlontèdji
47	kk46	Zangnannado	Abahogo
48	kk48	Zangnannado	Gossoé
49	kk49	Zangnannado	Gossoé
50	kk42	Zangnannado	Gossoé
