# Supplementary material for: Genetic diversity and population structure of pigeonpea (Cajanus cajan [L.] Millspaugh) landraces grown in Benin revealed by Genotyping-By-Sequencing
Source: PLoS One. 2022 Jul 20;17(7):e0271565. doi: 10.1371/journal.pone.0271565 (PMC9299330; doi:10.1371/journal.pone.0271565)
Supplement: S2 Table — (XLSX) [file pone.0271565.s002.xlsx]

## Sheet: Feuil1
S2 Table. Genomic distribution of 688 SNPs mapped on the 11 pigeonpea chromosomes
Chromosome number	No. Of SNPs	% of SNPs	Start position	End position	Lent (Mb)	Density (Kb)
1	75	10.90	146802	17488495	17.34	231.22
2	133	19.33	392058	36539315	36.15	271.78
3	87	12.65	460462	28507545	28.05	322.38
4	46	6.69	596109	12445668	11.85	257.60
5	14	2.03	312017	4760961	4.45	317.78
6	46	6.69	580873	22274239	21.69	471.59
7	22	3.20	446604	19515852	19.07	866.78
8	40	5.81	184245	20123813	19.94	498.49
9	29	4.22	717443	10384177	9.67	333.34
10	68	9.88	371125	22318763	21.95	322.76
11	128	18.60	414145	48493920	48.08	375.62
