# Supplementary material for: Genetic diversity and population structure of pigeonpea (Cajanus cajan [L.] Millspaugh) landraces grown in Benin revealed by Genotyping-By-Sequencing
Source: PLoS One. 2022 Jul 20;17(7):e0271565. doi: 10.1371/journal.pone.0271565 (PMC9299330; doi:10.1371/journal.pone.0271565)
Supplement: S3 Table — (XLSX) [file pone.0271565.s003.xlsx]

## Sheet: Feuil1
S3 Table. Likelihood value raw summary.
# K	Reps	mean est. LnP(Data)	stdev est. LnP(Data)
1	3	-14583.1	3.15013
2	3	-13794.2	519.649
3	3	-12312.6	55.3354
4	3	-11609.8	93.8163
5	3	-10740.5	61.066
6	3	-11044.9	734.98
7	3	-9900.63	126.915
8	3	-9510.27	222.564
9	3	-8943	182.803
10	3	-8524.27	252.76
