# Supplementary material for: Genetic diversity and population structure of pigeonpea (Cajanus cajan [L.] Millspaugh) landraces grown in Benin revealed by Genotyping-By-Sequencing
Source: PLoS One. 2022 Jul 20;17(7):e0271565. doi: 10.1371/journal.pone.0271565 (PMC9299330; doi:10.1371/journal.pone.0271565)
Supplement: S4 Table — (XLSX) [file pone.0271565.s004.xlsx]

## Sheet: Feuil1
S4 Table. Estimated ancestry membership coefficients (Q) for genotypes.
Label	Ech	Cluster 1	Cluster 2	Cluster 3	Cluster 4
1	kk1	0.002	0.036	0.199	0.762
2	kk10	0.002	0.996	0.001	0
3	kk11	0.471	0.113	0.415	0.001
4	kk12	0.997	0.002	0.001	0
5	kk13	0.002	0.987	0.01	0
6	kk14	0.001	0.044	0.954	0
7	kk15	0.001	0.997	0.002	0
8	kk16	0.002	0.724	0.004	0.269
9	kk17	0.456	0.026	0.517	0.001
10	kk18	0.001	0.003	0.995	0
11	kk2	0.002	0.996	0.002	0
12	kk20	0.396	0.039	0.413	0.152
13	kk21	0.001	0.001	0.998	0.001
14	kk22	0.001	0.001	0.999	0
15	kk23	0.057	0.802	0.003	0.138
16	kk24	0.005	0.755	0.24	0
17	kk25	0.001	0.001	0.998	0
18	kk26	0.364	0.618	0.017	0
19	kk27	0.001	0.88	0.003	0.116
20	kk28	0.001	0.042	0.957	0
21	kk3	0.001	0.996	0.002	0
22	kk30	0.002	0.006	0.625	0.368
23	kk31	0.001	0.02	0.979	0
24	kk32	0.039	0.893	0.002	0.066
25	kk33	0.008	0.974	0.018	0
26	kk34	0.952	0.045	0.003	0
27	kk37	0.002	0.006	0.009	0.983
28	kk38	0.001	0.996	0.002	0.001
29	kk39	0.996	0.003	0.001	0
30	kk4	0.998	0.001	0.001	0
31	kk40	0.002	0.079	0.918	0
32	kk41	0.97	0.02	0.01	0
33	kk42	0.02	0.979	0.001	0
34	kk43	0.984	0.006	0.01	0
35	kk44	0.22	0.005	0.05	0.72
36	kk45	0.004	0.881	0.003	0.113
37	kk46	0.416	0.003	0.58	0.001
38	kk47	0.001	0	0	0.999
39	kk48	0.003	0.008	0.734	0.255
40	kk49	0.406	0.004	0.589	0.001
41	kk5	0.014	0.97	0.014	0.001
42	kk50	0.996	0.002	0.003	0
43	kk6	0.001	0.996	0.002	0.001
44	kk9	0.009	0.001	0.99	0
