# Supplementary material for: Genetic diversity and population structure of pigeonpea (Cajanus cajan [L.] Millspaugh) landraces grown in Benin revealed by Genotyping-By-Sequencing
Source: PLoS One. 2022 Jul 20;17(7):e0271565. doi: 10.1371/journal.pone.0271565 (PMC9299330; doi:10.1371/journal.pone.0271565)
Supplement: S5 Table — (XLSX) [file pone.0271565.s005.xlsx]

## Sheet: Feuil1
S5 Table. Pair-waise genetic distances matrix across 44 pigeonpea genotypes.
	kk12	kk39	kk28	kk11	kk13	kk30	kk26	kk34	kk23	kk33	kk2	kk5	kk6	kk38	kk47	kk14	kk18	kk20	kk37	kk40	kk41	kk43	kk44	kk45	kk46	kk48	kk49	kk50	kk4	kk17	kk27	kk42	kk22	kk15	kk21	kk32	kk25	kk24	kk1	kk3	kk9	kk10	kk16
kk39	0.11615245
kk28	0.17877094	0.17321429
kk11	0.14285715	0.13612565	0.11578947
kk13	0.13061224	0.10789981	0.09770115	0.07662835
kk30	0.21052632	0.18587361	0.13059701	0.14835165	0.116
kk26	0.18962076	0.15019011	0.1492248	0.12667947	0.101265825	0.16733871
kk34	0.16732283	0.14068441	0.12969925	0.091078065	0.08588957	0.17738791	0.12936345
kk23	0.1755102	0.16699801	0.14171657	0.165692	0.13319239	0.21666667	0.19787234	0.14377682
kk33	0.15047619	0.13953489	0.10497238	0.092362344	0.055226825	0.15209125	0.12884615	0.1184466	0.15478615
kk2	0.142	0.13754646	0.11111111	0.10128913	0.084	0.16566867	0.12552302	0.128	0.13958333	0.099804305
kk5	0.14529915	0.13827655	0.12804878	0.09418838	0.071274295	0.12842105	0.12938596	0.1285403	0.15929204	0.10810811	0.081932776
kk6	0.18876405	0.15498939	0.10107527	0.09375	0.089201875	0.14349777	0.13207547	0.11290322	0.16589862	0.11751663	0.09662921	0.08133971
kk38	0.18036072	0.1376673	0.10940499	0.10714286	0.06418219	0.13412228	0.11181434	0.1242485	0.13461539	0.11067194	0.11042945	0.10752688	0.081858404
kk47	0.38049713	0.3512545	0.32234433	0.30198914	0.27944112	0.24812031	0.33861387	0.25882354	0.32438016	0.33646616	0.32748538	0.31327802	0.2822757	0.27920792
kk14	0.17680608	0.15053764	0.10971223	0.09269162	0.076771654	0.1342155	0.10412574	0.09195402	0.17276423	0.099631	0.10810811	0.09533469	0.100877196	0.10784314	0.3107861
kk18	0.15839694	0.13250883	0.07454546	0.07664884	0.06732673	0.10795455	0.09980806	0.09596929	0.15384616	0.07706422	0.1015625	0.07933194	0.09368192	0.08413002	0.2513863	0.07103825
kk20	0.16348195	0.12650603	0.13453816	0.11422846	0.097457625	0.118503116	0.10864745	0.12967034	0.20842572	0.10810811	0.13865547	0.122171946	0.09090909	0.10769231	0.26283368	0.10547667	0.07112971
kk37	0.31736526	0.3030303	0.28100777	0.24574669	0.2394958	0.22420634	0.28721175	0.26283368	0.34033614	0.27362204	0.28716904	0.2275574	0.20712695	0.26464647	0.32427186	0.23900573	0.256705	0.25158563
kk40	0.17934783	0.15397924	0.101045296	0.10714286	0.0772128	0.12633452	0.13320826	0.12059369	0.16988418	0.11111111	0.11731844	0.115079366	0.12989691	0.11666667	0.30550623	0.09507042	0.08188153	0.115913555	0.26802218
kk41	0.16761905	0.13012478	0.13035715	0.11270125	0.08494209	0.16949153	0.12941177	0.1375969	0.1875	0.11214953	0.12333966	0.100823045	0.11111111	0.12331407	0.32486388	0.12137681	0.10110294	0.12549801	0.2605364	0.11578947
kk43	0.11786372	0.0994575	0.10458715	0.10460993	0.070866145	0.14421253	0.12645914	0.123791106	0.17444219	0.124535315	0.09578544	0.08677686	0.12227074	0.13085938	0.32216015	0.11173184	0.09074074	0.114822544	0.2768031	0.115384616	0.07875458
kk44	0.2424812	0.25771326	0.2033582	0.2091743	0.19153225	0.2394636	0.23353294	0.1871345	0.26597938	0.2434457	0.21513945	0.13276231	0.1838565	0.22200392	0.3662239	0.17890772	0.21090908	0.25799572	0.23391813	0.22800718	0.23674242	0.21682243
kk45	0.18623482	0.16831683	0.14173229	0.10453649	0.08723404	0.12708333	0.12715517	0.11825726	0.15673289	0.108333334	0.12473118	0.08988764	0.1294964	0.123173274	0.29918033	0.10139165	0.106	0.15777262	0.2580645	0.13980582	0.14401622	0.137577	0.17943548
kk46	0.16878402	0.13793103	0.11743772	0.08777969	0.08445297	0.13678373	0.12667947	0.08097929	0.17120622	0.10948905	0.11676083	0.0936255	0.10373444	0.11302682	0.30427048	0.089605734	0.08348135	0.11222445	0.23977695	0.09948542	0.1205036	0.12164579	0.18996416	0.12185687
kk48	0.21353066	0.16733871	0.13821138	0.12698413	0.09799554	0.13445379	0.14672686	0.14533623	0.19714965	0.13319239	0.13478261	0.14153132	0.12289157	0.13665944	0.22175732	0.12033195	0.09014675	0.11845102	0.2489083	0.1437008	0.14669421	0.13265306	0.26041666	0.16136363	0.138833
kk49	0.13555992	0.122180454	0.10227273	0.0917603	0.07317073	0.13555992	0.119521916	0.079918034	0.15416667	0.09496124	0.1003937	0.088421054	0.086363636	0.09054326	0.2661448	0.08139535	0.03846154	0.103375524	0.25450903	0.0882353	0.0984556	0.07543521	0.2074364	0.125	0.071428575	0.12995595
kk50	0.17657992	0.16064982	0.16396396	0.13612565	0.11372549	0.18421052	0.12815534	0.134357	0.22155689	0.121323526	0.1425819	0.14078675	0.1507431	0.15145631	0.33395177	0.14311926	0.10869565	0.12577319	0.3128599	0.15263158	0.16420664	0.14233577	0.23616236	0.17444219	0.13204226	0.17659138	0.114503816
kk4	0.18683274	0.15816326	0.17887564	0.11912752	0.11070111	0.1824687	0.14180478	0.11839709	0.2274436	0.13485114	0.14936247	0.15564202	0.1663286	0.15837938	0.34662044	0.15130435	0.1303602	0.17281553	0.29241878	0.1641791	0.107826084	0.1401384	0.23519164	0.15839694	0.13355593	0.16796875	0.121818185	0.14576271
kk17	0.15671642	0.12477718	0.1027027	0.08007117	0.059615385	0.12617703	0.111328125	0.092307694	0.156	0.08440367	0.089866154	0.09034908	0.08704883	0.0967118	0.2962963	0.0907441	0.07155963	0.0989899	0.24710424	0.09532063	0.09272727	0.084990956	0.21013133	0.11729623	0.088339224	0.09979633	0.06476191	0.11573237	0.115716755
kk27	0.19021739	0.16695653	0.12041885	0.12542956	0.09677419	0.1557971	0.14122137	0.10885609	0.18074656	0.11371841	0.12104283	0.12650603	0.13152401	0.11275416	0.28288287	0.122340426	0.08912656	0.14087301	0.2889306	0.11734694	0.14260563	0.13143872	0.209009	0.11111111	0.12543555	0.15728155	0.109869644	0.17142858	0.15656565	0.09683099
kk42	0.18789144	0.14343435	0.13535354	0.101960786	0.081318684	0.15592515	0.09010989	0.12606838	0.18735892	0.11020408	0.0955414	0.10135135	0.12771085	0.1012931	0.34854773	0.101626016	0.09053498	0.13519813	0.26293105	0.09375	0.09730849	0.118367344	0.21564482	0.111856826	0.11553785	0.14976959	0.097457625	0.1527495	0.14700194	0.085020244	0.11198428
kk22	0.18934911	0.1724138	0.09055877	0.12927757	0.104477614	0.168357	0.13778706	0.15040651	0.20255864	0.12934363	0.12989691	0.13053097	0.13064133	0.12025317	0.35351562	0.09477756	0.086444005	0.16052061	0.302714	0.116981134	0.1325536	0.12648222	0.22690763	0.15065502	0.096339114	0.13122173	0.094262294	0.1627907	0.16479401	0.104743086	0.14095238	0.13390929
kk15	0.15526803	0.13082437	0.11849192	0.099303134	0.07170542	0.13133208	0.12966602	0.115384616	0.14629258	0.09981516	0.114503816	0.10408163	0.110869564	0.10325048	0.3172542	0.08941606	0.08592322	0.11717172	0.25581396	0.10763889	0.114754096	0.10218978	0.21161048	0.11468813	0.10265487	0.11967546	0.10172745	0.14132379	0.14751287	0.09139785	0.1033275	0.1124498	0.13412228
kk21	0.20670392	0.1957672	0.12093863	0.12566371	0.11729623	0.17267552	0.14038461	0.16666667	0.23217922	0.13186814	0.1627907	0.12916666	0.13537118	0.13152805	0.29074073	0.1007326	0.0866426	0.12653062	0.25968993	0.12169312	0.15970962	0.14727272	0.23463687	0.16188525	0.13274336	0.13934426	0.11003861	0.15837938	0.1826087	0.12591241	0.15864527	0.14699793	0.13163064	0.13761468
kk32	0.17626527	0.16086236	0.15280136	0.1210084	0.106617644	0.16725978	0.13729128	0.10344828	0.1873805	0.13461539	0.12792793	0.12451362	0.1199187	0.13369964	0.31643358	0.13344887	0.12173913	0.15163147	0.26286766	0.14475873	0.14482759	0.13965517	0.22942206	0.15413533	0.1295681	0.15984406	0.10948905	0.17039587	0.1603928	0.11130137	0.13545151	0.1194605	0.15955473	0.11130137	0.17962003
kk25	0.18656716	0.16308244	0.1227758	0.09042553	0.09883721	0.13099632	0.14174758	0.13001911	0.1783567	0.11710037	0.11764706	0.10183299	0.111827955	0.11969112	0.28125	0.084078714	0.07846715	0.11646587	0.24712643	0.08885018	0.14051095	0.11678832	0.19850187	0.12749004	0.10777385	0.12989691	0.08901515	0.15328467	0.16981132	0.08648649	0.14059754	0.11919192	0.12401575	0.11573237	0.090252705	0.15068494
kk24	0.14559387	0.12264151	0.096958175	0.09141791	0.07014028	0.15369649	0.07692308	0.100603625	0.16427104	0.09338521	0.0996016	0.11134454	0.11872146	0.09775967	0.31931165	0.08571429	0.07543521	0.106694564	0.25409836	0.11131387	0.10246679	0.07865169	0.19305019	0.11513859	0.08411215	0.121276595	0.091796875	0.13370998	0.13620071	0.06692161	0.12177122	0.09071274	0.1045082	0.08918406	0.13559322	0.11392405	0.10056926
kk1	0.24948454	0.24649298	0.19556452	0.17261904	0.16593887	0.11585366	0.21019109	0.21505377	0.2850575	0.20286885	0.20824295	0.17579909	0.14492753	0.17494601	0.2019802	0.20120725	0.15618661	0.14533623	0.23991507	0.1949807	0.20321931	0.18712273	0.2868687	0.19144145	0.17871486	0.11764706	0.18067227	0.23935091	0.2243346	0.17755102	0.20866142	0.19727892	0.19444445	0.19144602	0.2	0.21001926	0.17296223	0.18404908
kk3	0.18997912	0.14509805	0.12185687	0.10700389	0.07855626	0.13114753	0.11627907	0.13052632	0.18043478	0.10750507	0.11740042	0.08078603	0.07339449	0.1018711	0.344	0.09418838	0.09072581	0.11135371	0.23516949	0.10114504	0.11309524	0.12825651	0.20491803	0.10262009	0.1	0.14666666	0.1048218	0.16167665	0.16885553	0.099415205	0.12284069	0.056603774	0.11930586	0.115686275	0.14624506	0.13035382	0.11984283	0.1018711	0.17410715
kk9	0.19379845	0.15607986	0.124542125	0.12230216	0.09430256	0.15163147	0.12450593	0.15087041	0.19387755	0.123844735	0.13645224	0.12863071	0.11581292	0.11984283	0.30929792	0.093457945	0.06909091	0.13374485	0.3011811	0.103019536	0.13059701	0.13670412	0.22056074	0.12981744	0.10603291	0.15711252	0.08858268	0.12707183	0.16287215	0.09479554	0.11796733	0.11801242	0.06187625	0.118738405	0.121996306	0.1466431	0.123844735	0.11969112	0.19874477	0.11468813
kk10	0.14732964	0.115658365	0.10951526	0.083769634	0.07442748	0.13157895	0.1208577	0.11089866	0.15169661	0.091240875	0.10748561	0.08418891	0.09327549	0.09541985	0.3153989	0.09386282	0.08	0.105906315	0.23135756	0.109375	0.107913665	0.10326087	0.19209039	0.10119048	0.099115044	0.11270492	0.09423077	0.13793103	0.1305842	0.08896797	0.10507881	0.104417674	0.12031558	0.027633851	0.14233577	0.1037415	0.11490126	0.08555133	0.18979591	0.09803922	0.11502783
kk16	0.21341464	0.18965517	0.16796875	0.14258555	0.12943633	0.19066937	0.14164905	0.17418033	0.2248394	0.13948919	0.17695473	0.15742794	0.16203703	0.11506276	0.28880158	0.15810277	0.13412228	0.17792793	0.2568421	0.16541353	0.16374269	0.1539961	0.27142859	0.15754923	0.15204678	0.16335541	0.14135021	0.17227723	0.18552876	0.11434109	0.15296367	0.13913043	0.16945606	0.14341846	0.15913557	0.16296296	0.165692	0.12396694	0.2021978	0.15756303	0.16634052	0.1375969
kk31	0.19180633	0.1764706	0.12142857	0.117338	0.1042471	0.1495327	0.11434109	0.14122137	0.17575757	0.114180475	0.13051823	0.118367344	0.12715517	0.09195402	0.2893773	0.09403255	0.08166969	0.12601626	0.25335893	0.104347825	0.14285715	0.13296904	0.22905028	0.14484127	0.120567374	0.12195122	0.08918406	0.15495495	0.18321918	0.10669078	0.1436077	0.126	0.12695312	0.115523465	0.036036037	0.15780446	0.09318996	0.104672894	0.18650794	0.11811024	0.12844037	0.11669659	0.12573674
