# Supplementary material for: Genetic diversity and population structure of pigeonpea (Cajanus cajan [L.] Millspaugh) landraces grown in Benin revealed by Genotyping-By-Sequencing
Source: PLoS One. 2022 Jul 20;17(7):e0271565. doi: 10.1371/journal.pone.0271565 (PMC9299330; doi:10.1371/journal.pone.0271565)
Supplement: S6 Table — (XLSX) [file pone.0271565.s006.xlsx]

## Sheet: Feuil1
S6 Table. List of genotypes with one or more Private Alleles.
Genotypes	Pop	S1_11531556	S1_11531557	S1_11531570	S1_12324471	S1_12334102	S1_12778454	S1_12800096	S1_13184372	S1_13949314	S1_13997122	S1_14067713	S1_14068892	S1_14069006	S1_14073427	S1_14073429	S1_14073439	S1_14073479	S1_14193564	S1_14258080	S1_146802	S1_14781243	S1_15354312	S1_16211645	S1_16676889	S1_16812006	S1_16812031	S1_16812034	S1_16855071	S1_17035866	S1_17035905	S1_17174272	S1_17174279	S1_17215345	S1_17482678	S1_17482682	S1_17482924	S1_17486758	S1_17488495	S1_2508033	S1_2508044	S1_2724464	S1_3036242	S1_3361403	S1_3361406	S1_3396201	S1_3396244	S1_381257	S1_381270
kk11	pop1	2	2	3	4	1	3	0	1	3	2	3	3	0	1	1	1	3	4	2	1	4	3	2	0	4	3	1	3	3	3	1	4	0	4	4	3	4	1	3	1	1	1	1	1	2	4	3	2
kk12	pop1	2	2	3	4	0	3	1	0	3	2	3	3	3	1	1	1	3	4	2	0	4	3	2	4	4	3	1	4	3	3	1	4	4	4	4	3	4	1	3	1	1	1	0	0	2	4	3	2
kk34	pop1	2	2	3	4	3	3	3	1	3	2	0	0	0	3	3	3	1	4	2	0	4	3	0	0	0	0	0	4	3	3	3	1	4	4	4	3	4	1	3	1	1	1	1	1	2	4	3	2
kk39	pop1	2	2	3	4	1	3	3	3	2	2	3	3	3	1	1	1	3	4	2	1	4	3	2	4	4	3	1	3	1	4	3	1	2	2	2	3	1	4	3	1	3	1	1	1	2	2	0	0
kk4	pop1	2	2	3	4	1	3	3	1	3	4	3	3	3	1	1	1	3	4	2	1	3	3	2	4	4	3	1	4	3	3	1	4	4	4	4	3	4	1	3	1	1	1	1	1	2	2	3	2
kk41	pop1	1	1	1	4	0	3	3	1	3	2	3	3	3	1	1	1	3	4	2	1	4	3	2	4	4	3	1	4	3	3	3	1	4	4	4	3	4	1	3	1	0	4	1	1	0	0	3	2
kk43	pop1	2	2	3	4	1	3	3	1	2	2	3	3	3	1	1	1	3	4	2	1	4	3	0	4	4	3	1	0	3	3	0	0	4	4	4	3	4	1	3	1	1	1	1	1	2	4	3	2
kk50	pop1	2	2	3	4	3	3	0	1	2	2	3	3	3	1	1	1	3	4	2	1	0	3	2	4	4	3	1	4	3	3	1	4	4	4	4	3	4	1	4	3	0	1	1	1	2	4	3	0
kk10	pop2	2	2	3	4	1	3	1	0	3	2	3	3	3	1	1	1	3	4	2	1	4	0	2	0	4	3	1	4	3	3	3	1	4	0	0	3	0	0	3	1	0	1	0	0	2	0	3	2
kk13	pop2	2	2	3	4	1	3	3	0	3	0	3	3	3	1	1	1	3	4	2	1	4	3	0	0	0	0	0	4	3	3	0	0	4	4	4	3	4	1	3	1	1	0	1	1	2	4	0	2
kk15	pop2	2	2	3	4	1	3	0	0	3	2	3	3	3	1	1	1	3	4	2	1	4	3	0	4	4	3	1	3	3	3	3	1	4	0	0	3	0	0	0	0	0	1	0	0	2	0	3	2
kk16	pop2	0	0	0	4	3	3	3	3	3	2	3	3	3	1	1	1	3	4	2	0	3	3	2	4	4	3	1	0	3	3	3	1	4	4	4	0	4	1	3	1	1	1	1	1	0	4	0	2
kk2	pop2	2	2	3	4	1	3	3	1	0	2	3	0	3	1	1	1	3	4	2	1	4	3	2	1	4	3	1	4	3	3	1	4	4	4	4	3	4	1	3	1	1	1	1	1	2	4	0	0
kk23	pop2	2	2	3	4	1	3	0	1	0	2	0	0	3	0	0	0	0	4	2	1	4	3	2	4	2	2	4	3	1	4	3	1	4	2	2	3	0	0	3	1	1	1	1	1	2	4	3	2
kk24	pop2	2	2	3	4	0	3	3	1	3	2	3	3	3	1	1	1	3	4	2	1	4	3	2	4	4	3	1	3	3	3	1	4	4	4	4	3	4	1	3	1	1	1	1	1	2	0	3	4
kk26	pop2	2	2	3	4	1	3	3	0	3	0	3	3	3	1	1	1	3	4	2	1	4	3	2	4	4	3	1	3	3	3	0	0	4	4	4	3	4	1	3	1	1	1	1	1	2	4	3	0
kk27	pop2	2	2	3	0	1	3	3	1	3	4	3	3	3	1	1	1	3	4	2	1	4	3	0	4	0	0	0	3	3	3	3	1	4	4	4	3	4	1	3	1	1	1	1	1	2	4	3	2
kk3	pop2	0	0	0	4	1	3	3	1	3	2	3	3	3	1	1	1	3	4	2	1	4	3	0	4	4	3	1	3	3	3	3	1	4	0	0	3	0	4	3	1	0	4	1	1	0	4	3	2
kk32	pop2	1	1	1	4	3	3	3	1	0	0	3	3	3	1	1	1	3	4	2	1	4	3	2	4	4	3	1	4	3	3	3	1	4	4	4	3	4	1	3	1	0	1	0	0	2	4	3	2
kk33	pop2	2	2	3	4	1	3	3	1	3	0	3	3	3	1	1	1	3	4	2	1	4	3	2	0	4	3	1	3	3	3	3	1	4	4	4	3	4	1	3	1	0	1	1	1	2	4	3	2
kk38	pop2	2	2	3	4	1	3	3	0	3	2	3	3	3	1	1	1	3	4	2	1	0	3	2	4	0	0	0	0	0	0	3	1	4	2	2	3	1	0	3	1	1	1	1	1	2	4	0	2
kk42	pop2	0	0	0	4	1	3	3	1	3	2	3	3	3	1	1	1	3	4	1	0	3	3	2	0	4	3	1	3	3	3	0	0	4	2	2	3	0	0	3	1	1	0	0	0	4	4	3	2
kk45	pop2	2	2	3	4	1	0	3	1	3	0	3	3	3	0	0	0	0	4	2	1	4	3	2	4	0	0	0	3	3	3	0	0	0	4	4	0	4	1	3	1	3	4	0	0	4	4	3	2
kk5	pop2	0	0	0	0	1	3	3	1	0	2	3	3	3	1	1	1	3	0	2	1	4	3	2	4	4	3	1	0	3	3	0	0	4	4	4	0	4	1	3	1	1	0	1	1	2	4	1	2
kk6	pop2	2	2	3	4	0	3	3	1	3	2	3	3	0	1	1	1	3	4	1	1	4	1	2	4	4	3	1	4	0	3	3	1	4	4	4	3	0	0	3	1	0	0	1	1	2	4	0	0
kk14	pop3	2	2	3	4	1	0	3	1	0	2	0	0	0	0	0	0	0	4	2	1	4	3	2	4	4	3	1	0	3	3	3	1	4	4	4	0	4	1	3	1	1	1	4	3	2	4	3	2
kk17	pop3	2	2	3	4	1	3	3	1	3	2	3	3	3	1	1	1	3	4	0	1	4	0	2	4	4	3	1	3	3	3	3	1	4	4	4	3	4	1	3	1	1	1	1	1	2	4	0	0
kk18	pop3	2	2	3	4	1	3	3	1	3	2	3	3	3	1	1	1	3	4	2	1	4	3	2	4	4	3	1	3	3	3	3	1	4	4	4	3	4	1	3	1	1	1	1	1	2	4	3	2
kk20	pop3	2	2	3	0	1	3	3	1	0	2	3	3	3	1	1	1	3	4	2	1	0	0	2	4	4	3	1	3	3	3	3	1	4	0	0	3	4	0	3	1	1	1	1	1	2	0	3	4
kk21	pop3	2	2	3	3	1	1	3	1	3	2	3	3	3	1	1	1	3	4	2	1	0	3	2	0	4	3	1	3	3	3	3	1	4	4	4	3	4	1	3	1	1	1	1	1	2	4	3	4
kk22	pop3	2	2	3	4	1	0	3	1	3	2	3	3	3	1	1	1	3	4	2	1	4	0	2	4	4	3	1	3	3	3	3	1	4	4	4	3	4	1	3	1	1	1	1	1	0	4	3	2
kk25	pop3	2	2	3	4	1	3	3	1	3	2	0	0	3	0	0	0	0	4	2	1	4	3	4	4	4	3	1	3	3	3	0	0	0	4	4	3	4	1	3	1	1	1	1	1	2	4	3	4
kk28	pop3	2	2	3	4	1	3	3	1	3	2	1	2	1	0	0	0	0	4	2	1	4	1	2	4	4	3	1	0	3	3	3	1	4	4	4	3	4	1	3	1	1	1	1	1	2	4	3	2
kk30	pop3	2	2	3	0	1	3	0	1	3	2	3	3	3	1	1	1	3	4	2	1	4	3	2	4	0	0	0	3	3	3	3	1	0	4	4	3	4	1	3	1	1	1	1	1	2	4	1	2
kk31	pop3	2	2	3	0	1	0	3	1	3	2	3	3	3	1	1	1	3	4	2	1	4	3	2	4	4	3	1	3	3	3	3	1	0	0	0	3	4	1	3	1	1	1	1	1	2	4	3	2
kk40	pop3	2	2	3	4	1	3	3	1	3	2	3	3	3	1	1	1	3	4	2	1	0	3	4	1	4	3	1	3	3	3	3	1	4	4	4	3	4	1	3	1	1	1	1	1	2	4	3	2
kk46	pop3	2	2	3	4	1	3	3	1	3	2	3	3	3	1	1	1	3	4	2	1	4	3	2	4	4	3	1	3	3	3	0	0	4	4	4	3	4	1	4	3	3	1	1	1	2	4	3	2
kk48	pop3	2	2	3	4	0	3	3	1	3	2	3	3	3	1	1	1	3	4	2	1	4	0	0	4	0	0	0	0	0	0	3	1	4	4	4	0	4	1	3	1	1	1	1	1	2	4	3	0
kk49	pop3	2	2	3	4	1	3	3	1	3	2	3	3	3	1	1	1	3	4	2	1	4	3	2	4	4	3	1	3	3	3	3	1	4	4	4	3	4	1	3	1	1	1	1	1	2	4	3	2
kk9	pop3	0	0	0	4	1	3	3	1	3	2	3	3	3	1	1	1	3	4	0	1	0	3	2	4	4	3	1	3	3	3	3	1	4	4	4	3	4	1	3	1	1	1	1	1	2	0	3	2
kk1	pop4	2	2	3	3	1	3	3	1	3	2	3	3	3	1	1	1	3	4	2	3	4	3	2	0	4	3	1	3	3	3	1	4	2	4	4	4	4	1	3	1	1	1	1	1	2	4	3	0
kk37	pop4	2	2	3	0	1	0	0	1	3	2	0	2	1	3	3	0	1	1	2	1	4	0	2	4	4	3	1	4	3	0	3	1	4	4	4	4	4	1	3	1	1	1	4	3	2	4	0	2
kk44	pop4	2	2	3	4	1	3	3	1	3	2	1	2	1	3	3	3	1	1	2	1	4	3	2	4	0	0	0	4	3	3	1	4	4	4	4	3	4	1	3	1	1	1	4	3	2	4	3	2
kk47	pop4	2	2	3	3	1	1	3	1	3	2	3	3	3	1	1	1	3	4	0	3	4	3	2	1	2	2	4	3	3	3	3	1	2	4	4	4	4	1	3	1	1	1	1	1	2	4	3	2
[truncated: 642 more columns]
